# Supplementary material for: Dynamics of the Tumor Immune Microenvironment during Neoadjuvant Chemotherapy of High-Grade Serous Ovarian Cancer
Source: Cancers (Basel). 2022 May 6;14(9):2308. doi: 10.3390/cancers14092308 (PMC9104540; doi:10.3390/cancers14092308)
Supplement: Supplementary file 1 [file cancers-14-02308-s001.zip]

Archive with 1 entries (1 files):
- cancers-1664680-supplementary.pdf
